# Supplementary material for: Autopsy and Cardiac Magnetic Resonance Image Case of Bevacizumab-Related Cardiomyopathy
Source: J Cardiovasc Dev Dis. 2022 Jul 1;9(7):208. doi: 10.3390/jcdd9070208 (PMC9318594; doi:10.3390/jcdd9070208)
Supplement: Supplementary file 1 [file jcdd-09-00208-s001.zip]

Archive with 1 entries (1 files):
- jcdd-1737939-supplementary.pdf
